# Supplementary material for: Synthesis, Characterization and Sensor Application of Novel PCL-Based Triblock Copolymers
Source: Polymers (Basel). 2025 Mar 25;17(7):873. doi: 10.3390/polym17070873 (PMC11990995; doi:10.3390/polym17070873)
Supplement: Supplementary file 1 [file polymers-17-00873-s001.zip]

Archive with 1 entries (1 files):
- polymers-3488070-supplementary.pdf
